# Supplementary material for: Solid-State Fermentation of Jatropha curcas Cake by Pleurotus ostreatus or Ganoderma lucidum Mycelium to Determine Multi-Bioactivities
Source: Foods. 2026 Jan 21;15(2):386. doi: 10.3390/foods15020386 (PMC12841427; doi:10.3390/foods15020386)
Supplement: Supplementary file 1 [file foods-15-00386-s001.zip]

Archive with 2 entries (2 files):
- 145_01.10.25 (1).pdf
- 753_30.09.25 (1).pdf
